# Supplementary material for: Internet-Delivered Cognitive Behavioral Therapy to Treat Insomnia: A Systematic Review and Meta-Analysis
Source: PLoS One. 2016 Feb 11;11(2):e0149139. doi: 10.1371/journal.pone.0149139 (PMC4750912; doi:10.1371/journal.pone.0149139)
Supplement: S1 Dataset — (XLS) [file pone.0149139.s001.xls]

## Sheet: Sheet1
Author	Year	SleepMeasures	medium	SSpre	MEANpre	SDpre	SSpost	MEANpost	SDpost	MeanDIF	sdMeanDIF	seMeanDIF	medium2	SSpre2	MEANpre2	SDpre2	SSpost2	MEANpost2	SDpost2
Ho	2014	ISI	Wait list	105	15.3	5.12348	105	14.3	5.12348	-1	4.65645	0.454423	Web+Phone	103	16.4	5.07445	103	12.7	5.07445
Ho	2014	ISI	Wait list	105	15.3	5.12348	105	14.3	5.12348	-1	4.65645	0.454423	Web	104	15.4	5.09902	104	12	5.09902
Kaldo	2015	ISI	WebControl	75	16.5	3.8	75	12	4.4	-4.5	3.7644	0.434676	Web+Response	73	16.8	3.8	73	8.6	4.1
Thiart	2015	ISI	Wait list	64	17.84	3.17	64	15.64	4.31	-2.2	3.54753	0.443442	Web	64	18	3.24	64	9.2	4.55
Vincent	2009	ISI	Wait list	39	18.11	3.68455	39	16.95	4.4964	-1.16	3.7873	0.606453	Web	40	18.08	3.73149	40	12.43	4.55368
Lancee	2012	NWAK	Wait list	196	2.52	1.32	160	2.34	1.58	-0.18	1.33802	0.10578	Web	208	2.52	1.45	131	2.22	1.49
Ritterband	2009	NWAK	Wait list	22	2.38	1.02	22	2.4	1.39	0.02	1.14368	0.243833	Web	22	2.38	1.48	22	1.52	1.07
Strom	2004	NWAK	Wait list	51	1.82	1.18	51	1.44	0.98	-0.38	0.99759	0.139691	Web	30	1.99	1.25	30	1.23	0.67
Vincent	2009	NWAK	Wait list	39	2.54	1.06165	39	2.4	1.1241	-0.14	0.994811	0.159297	Web	40	1.96	1.01193	40	1.49	1.07517
Espie	2012	SE	Wait list	51	55.6	20.7101	47	62	17.2077	6.4	17.5109	2.55423	Web	53	63.2	15.2882	43	82.7	11.4099
Ho	2014	SE	Wait list	105	77.6	14.3457	105	78.4	15.3704	0.8	13.5345	1.32083	Web+Phone	103	78.3	14.2084	103	83.8	15.2233
Ho	2014	SE	Wait list	105	77.6	14.3457	105	78.4	15.3704	0.8	13.5345	1.32083	Web	104	79	14.2773	104	83.4	15.2971
Kaldo	2015	SE	WebControl	75	71.5	9.9	75	77.8	10.9	6.3	9.49387	1.09626	Web+Response	73	70.6	11.9	73	84	9.4
Lancee	2012	SE	Wait list	193	70.48	10.36	160	74.34	11.68	3.86	10.0843	0.797231	Web	208	70.08	11.24	131	80.96	10.07
Ritterband	2009	SE	Wait list	22	79.6	7.7	22	81.6	7.3	2	6.82565	1.45523	Web	22	77.3	14.7	22	89.3	5
Strom	2004	SE	Wait list	51	73.35	11.35	51	77.46	9.63	4.11	9.65612	1.35213	Web	30	69.44	13.25	30	79.88	16.03
Thiart	2015	SE	Wait list	64	79	10	64	82	8	3	8.37138	1.04642	Web	64	76	12	64	86	9
Vincent	2009	SE	Wait list	39	75.8	11.8655	39	79.3	13.1145	3.5	11.4059	1.8264	Web	40	75.5	10.7517	40	82.7	11.3842
vanStraten	2014	SE	Wait list	59	67.3	11.7	59	68.2	12.3	0.9	10.9192	1.42156	Web	59	67.7	11.7	59	79.2	10.8
Kaldo	2015	SL	WebControl	75	50.5	31.9	75	39.3	32.1	-11.2	29.0836	3.35828	Web+Response	73	56.9	43.9	73	29.1	24.8
Espie	2012	SOL	Wait list	51	75.5	72.1284	47	65	57.3818	-10.5	60.3006	8.79575	Web	53	47.9	40.1862	43	21.5	20.4592
Ho	2014	SOL	Wait list	105	49.1	36.889	105	49.5	43.0372	0.4	36.7309	3.58457	Web	104	43.5	36.7129	104	35.3	40.7922
Ho	2014	SOL	Wait list	105	49.1	36.889	105	49.5	43.0372	0.4	36.7309	3.58457	Web+Phone	103	49.2	36.536	103	34.9	40.5956
Lancee	2012	SOL	Wait list	194	57.91	38.84	160	46.9	30.98	-11.01	32.4912	2.56865	Web	208	59.36	46.08	131	35.63	27.37
Ritterband	2009	SOL	Wait list	22	35.43	21.43	22	32.75	16.49	-2.68	17.7847	3.79171	Web	22	31.84	27.9	22	18.12	12.84
Strom	2004	SOL	Wait list	51	40.8	31.16	51	35.9	27.04	-4.9	26.7008	3.73886	Web	30	38.3	27.14	30	27.3	22.06
Vincent	2009	SOL	Wait list	39	41.6	26.229	39	35.5	22.482	-6.1	22.3856	3.58457	Web	40	33.1	25.2982	40	21.7	22.3889
vanStraten	2014	SOL	Wait list	59	45.4	32.5	59	41.5	38.3	-3.9	32.5853	4.24225	Web	59	68.7	56.3	59	39.9	40
Kaldo	2015	SQ	WebControl	75	2.75	0.57	75	2.85	0.84	0.1	0.684389	0.0790265	Web+Response	73	2.74	0.59	73	3.22	0.86
Strom	2004	SQ	Wait list	51	2.79	0.51	51	3.03	0.73	0.24	0.59659	0.0835393	Web	30	2.74	0.55	30	3.14	0.56
Vincent	2009	SQ	Wait list	39	1.99	0.7494	39	1.77	0.8743	-0.22	0.746187	0.119486	Web	40	1.83	0.695701	40	2.18	0.822192
Espie	2012	SQ-100	Wait list	51	41.4	8.4983	47	44	16.7278	2.6	13.6069	1.98477	Web	53	43.2	14.5602	43	56.3	17.1805
Ho	2014	SQ-5	Wait list	105	2.7	0.512348	105	2.6	0.614817	-0.1	0.520279	0.050774	Web+Phone	103	2.7	0.507445	103	2.4	0.507445
Ho	2014	SQ-5	Wait list	105	2.7	0.512348	105	2.6	0.614817	-0.1	0.520279	0.050774	Web	104	2.6	0.509902	104	2.4	0.611882
Ho	2014	TIB	Wait list	105	488.1	67.6299	105	493.3	77.8768	5.2	66.7486	6.514	Web+Phone	103	482.1	67.9976	103	468.8	74.0869
Ho	2014	TIB	Wait list	105	488.1	67.6299	105	493.3	77.8768	5.2	66.7486	6.514	Web	104	479.9	68.3269	104	473.5	75.4655
Ritterband	2009	TIB	Wait list	22	457.5	53.41	22	464.59	51.9	7.09	47.8742	10.2068	Web	22	448.7	61.66	22	453.55	67.38
Strom	2004	TIB	Wait list	51	499.8	49.8	51	480.6	49.2	-19.2	44.991	6.3	Web	30	487.2	38.4	30	465.6	39
Espie	2012	TST	Wait list	51	279	111.406	47	318	98.7214	39	96.153	14.0254	Web	53	306.6	78.6252	43	345.6	70.8203
Ho	2014	TST	Wait list	105	376.2	83.0003	105	386.1	91.1979	9.9	79.4957	7.75799	Web+Phone	103	375.6	83.2209	103	389.3	87.2805
Ho	2014	TST	Wait list	105	376.2	83.0003	105	386.1	91.1979	9.9	79.4957	7.75799	Web	104	377.5	82.6041	104	394.3	88.7229
Kaldo	2015	TST	WebControl	75	355.2	57	75	394.8	64.8	39.6	55.7831	6.44128	Web+Response	73	351	60	73	396.6	57.6
Lancee	2012	TST	Wait list	193	357.87	60.48	160	366.02	59.5	8.15	54.5286	4.31087	Web	208	354.72	66.16	131	386.48	59.42
Ritterband	2009	TST	Wait list	22	365.65	61.46	22	380.04	59.82	14.39	55.1317	11.7541	Web	22	349.92	88	22	404.92	61.46
Strom	2004	TST	Wait list	51	364.8	58.2	51	371.4	53.4	6.6	50.8935	7.12652	Web	30	337.8	67.2	30	372	81.6
Vincent	2009	TST	Wait list	39	340.8	71.193	39	366	78.687	25.2	68.4352	10.9584	Web	40	342.6	68.3052	40	388.8	75.8947
vanStraten	2014	TST	Wait list	59	330	60	59	336	66	6	57.5062	7.48667	Web	59	330	60	59	372	60
Espie	2012	WASO	Wait list	51	87.1	56.7744	47	79.5	50.7318	-7.6	49.1489	7.1691	Web	53	76.9	47.2479	43	28.5	28.4593
Ho	2014	WASO	Wait list	105	51	43.0372	105	45	50.2101	-6	42.8527	4.18199	Web	104	42.2	42.8318	104	28.4	47.9308
Ho	2014	WASO	Wait list	105	51	43.0372	105	45	50.2101	-6	42.8527	4.18199	Web+Phone	103	49.2	42.6253	103	31.2	46.6849
Lancee	2012	WASO	Wait list	195	91.84	45.25	160	80.88	51.22	-10.96	44.1595	3.49112	Web	208	93.17	50.83	131	56.05	38.41
Ritterband	2009	WASO	Wait list	22	56.43	19.38	22	51.81	26.58	-4.62	21.8479	4.65798	Web	22	66.74	40.81	22	29.89	19.83
Strom	2004	WASO	Wait list	51	45.36	32.14	51	33.64	25.37	-11.72	26.8206	3.75564	Web	30	56.9	42.34	30	34.79	42.34
Vincent	2009	WASO	Wait list	39	70.2	43.715	39	60.78	47.462	-9.42	41.5671	6.65606	Web	40	70.8	40.4772	40	53.5	43.007
